# Supplementary material for: Structural and Functional Properties of Porous Corn Starch Obtained by Treating Raw Starch with AmyM
Source: Foods. 2023 Aug 22;12(17):3157. doi: 10.3390/foods12173157 (PMC10486553; doi:10.3390/foods12173157)
Supplement: Supplementary file 1 [file foods-12-03157-s001.zip]

Archive with 1 entries (1 files):
- foods-2548255-supplementary.pdf
